# Supplementary material for: Uncovering the Relationship between Selenium Status, Age, Health, and Dietary Habits: Insights from a Large Population Study including Nonagenarian Offspring from the MARK-AGE Project
Source: Nutrients. 2023 May 4;15(9):2182. doi: 10.3390/nu15092182 (PMC10180750; doi:10.3390/nu15092182)
Supplement: Supplementary file 1 [file nutrients-15-02182-s001.zip]

Archive with 1 entries (1 files):
- nutrients-2340789-supplementary.pdf
